# Supplementary material for: Histological subtypes of mouse mammary tumors reveal conserved relationships to human cancers
Source: PLoS Genet. 2018 Jan 18;14(1):e1007135. doi: 10.1371/journal.pgen.1007135 (PMC5773092; doi:10.1371/journal.pgen.1007135)
Supplement: S1 File — Individual histology signature genes formatted for use in gene set enrichment analysis. This file can be saved as a “.gmt” extension and then uploaded to GSEA. (GMT) [file pgen.1007135.s019.gmt]

Upregulated_In_Squamous	> Squamous type tumor signature	2310002J15RIK	2310033E01RIK	2310034C09RIK	2310042E22RIK	2310057N15RIK	5430421N21RIK	9530008L14RIK	ACP6	ACSBG1	ADH7	AHR	AOX4	APCDD1	AQP3	ASPRV1	ATG9B	ATP12A	AXIN2	AY026312	BMP2	BMP4	BMP7	C330016O10RIK	CACNA2D3	CADPS	CALM4	CASP14	CDSN	CLIP4	CRCT1	CRYBA4	CRYM	CST6	CTPS	CUX1	CWH43	CYP1B1	DEFB1	DEFB6	DEGS2	DLX3	DSC1	DST	EGR2	ELOVL4	ENDOU	FABP5	FGFBP1
Upregulated_In_EMT	> EMT type tumor signature (upregulated genes)	TSPAN4	BRUNOL4	FCGRT	ADPRH	ITGB1BP1	SNX6	CDH13	CFL2	SPNB2	NEK9	ARL6IP5	FKBP9	PVR	CCR2	E130112L23RIK	PKD1	RNF157	PLEKHA3	STK17B	OTUD7B	APBB2	AOX1	RAP1B	LTC4S	PHKA1	GAMT	PLXND1	FXYD5	SEPN1	NFATC1	FAM65A	SNX20	CHRNA1	RGS18	C1QTNF6	POFUT2	ENO3	1810055G02RIK	ZFPM2	CYSLTR1	GZMG	DOK1	SCARA3	GPR85	NRP2	VSIG4	NRP1	HHEX
Downregulated_In_EMT	> EMT type tumor signature (downregulated genes)	BNIPL	GRHL1	NIPAL2	CKMT1	TMEM184A	RAB25	KLC3	RHPN2	KIF21A	2610528J11RIK	TMEM79	ESRP2	SORT1	SPNB3	EHF	POF1B	GJB2	RNF43	CLDN3	SPINT1	FXYD3	APOC1	IRF6	PRSS8	TMEM54	PKP3	EPCAM	ESRP1	PVRL4	SDR42E1	TMPRSS13	OVOL1	GRB7	PPIF	TCFAP2C	CDH1	PPFIBP2	GRHL2	TMEM30B	MPZL2	CALML3	KCNK1	SPINT2	MARVELD2	CLIC3	DEDD2	AP1M2	EPPK1
Upregulated_In_Microacinar	> Microacinar type tumor signature (upregulated genes)	2010001M06RIK	5330417C22RIK	8430419L09RIK	AASS	ABCB6	ABPB	ACSS1	ATP1B1	BC002195	BCKDHA	BCL2L14	BHLHA15	CAR6	CHN2	CLDN2	CPD	CREB3L4	DDO	DHRS4	DHRS7	GGNBP1	GJB1	GNE	HDAC11	HOMER2	IQGAP2	LIG3	LRRC26	MANSC1	MFSD4	NCALD	NR4A1	PIK3AP1	PPARGC1A	RAP1GAP	RASSF3	SIDT1	SLC31A2	SLC7A4	SMPDL3A	SPDEF	TPD52L1	TSPAN13	TSPAN8	UPB1
Downregulated_In_Microacinar	> Microacinar type tumor signature (downregulated genes)	TNFAIP2	PTGES	TUBB2B	TUBB2A-PS2 /// TUBB2B	SYNPO	ARMCX4	HPGD	WNT5B	TNC	SLC16A1	PTPRS	1200002N14RIK	ST6GAL1	ADAMTS5 /// LOC100048332	STEAP1	CXCR7
Upregulated_in_Adenomyoepithelioma	> Adenomyopithelioma type tumor signature (upregulated genes)	GABBR1	TRIM39	APOD	IGFBP5	TNNI2	TNS1	MYLK	MEF2C	MYL9	CNN1	DBF4	PRELP	TLCD1	ABHD5
Upregulated_In_Papillary	> Papillary type tumor signature (Upregulated genes)	2810432L12RIK	ALDH1A3	ARMCX2	ARMCX4	BBOX1	CEL	CSN1S1	HEY2	HP	HPGD	KRT19	LECT1	MUC15	NRARP	PLCE1	RHOV	SLC43A3	UGT8A	WAP	WNT5B
Upregulated_In_SolidNodular	> Solid Nodular type tumor signature (Upregulated genes)	0610030E20RIK	1700012G19RIK	2010111I01RIK	4933431E20RIK	9930021D14RIK	A930031D07RIK	ADCYAP1R1	CD99L2	CGNL1	ITPKA	LMO4	LTK	MAP3K13	OLFR800	PDZK1IP1	PIP5K1A	PLEKHC1	POF1B	TSPAN15	WDR72
Downregulated_In_SolidNodular	> Solid Nodular type tumor signature (Downregulated genes)	1200002N14RIK	9630010G10RIK	9930022N03RIK	ADAMTS9	ANKRD44	AQP1	BMP2	COL2A1	DCAMKL1	DDEF1	DGKH	ENPP2	GJA1	GLI3	HAS2	ICAM1	IFITM1	IGFBP4	IL1R2	KLRA20	LAMB1-1	LRRC8C	NID1	P4HA2	PANX1	PDPN	PTPRS	RALGPS2	RBMS3	RYR1	SPARC	TMEM159	TPST1	TRIM35	TSPAN11	TWIST1	VASH2	ZFP521
[truncated: 135 more columns]
