# Supplementary material for: Histological subtypes of mouse mammary tumors reveal conserved relationships to human cancers
Source: PLoS Genet. 2018 Jan 18;14(1):e1007135. doi: 10.1371/journal.pgen.1007135 (PMC5773092; doi:10.1371/journal.pgen.1007135)
Supplement: S29 File — Numeric GSEA scores on individual mouse mammary tumor samples from published datasets[22, 102]. (XLSX) [file pgen.1007135.s047.xlsx]

## Sheet: Hollern et al BCR Dataset
Name	1291_2708_13528_854-1	GSM765659	GSM183679	GSM211525	1260-TM1	1291_2708_13582_1855-1	GSM69608	2527_6511_31082_925-1	2527_6511_31088_1308-1	2527_6511_31086_1183-1	2527_6511_31085_938-1	2527_6511_31083_927-1	1269_3864_20267_55-A	1291_2708_13478_384-1	GSM796750	GSM550938	GSM69609	GSM238342	2527_6511_31090_1309-1	1291_2708_13580_1807-2	1291_2708_13581_1809-5	GSM211520	E-TABM-684-raw-cel-1755557362	1291_2708_13545_1085-1	1291_2708_13504_339-2	GSM238340	GSM796739	GSM765664	GSM381104	GSM238348	GSM69606	1291_2708_13503_339-1	2527_6511_31080_482-1	GSM517884	GSM377895	1291_4082_21532_4032-1	GSM69621	2527_6511_31081_486-1	GSM403045	GSM238349	1269_3864_20303_280-A	GSM403051	GSM403040	GSM403046	1291_2708_13564_1445-1	GSM403041	GSM403048	GSM662236	GSM69601
Upregulated_In_Squamous	5261.85	5133.94	5081.64	5041.13	5010.11	4984.06	4974.96	4959.42	4947.56	4936.13	4924.9	4914.32	4908.33	4879.09	4857.62	4849.75	4832.65	4824.52	4815.06	4768.12	4746.85	4737.8	4703.15	4457.95	4457.24	4368.91	4343.4	4279.27	4258.85	4258.01	4194.89	4193.32	4155.93	4152.99	4053.78	4051.81	4028.3	4011.39	4001.51	3972.88	3968.7	3968.5	3966.83	3954.03	3946.05	3906.62	3895.96	3890.15	3880.79
Upregulated_In_EMT	846.262	1462.39	2923.85	1256.22	1340.12	3400.83	-937.846	-2251.63	1683.34	1325.97	-1095.88	1020.61	1730.45	-3801.5	-2819.73	1722.68	-95.915	852.35	-1414.51	-35.5765	2261.46	-869.255	-550.704	1646.81	2764.01	2013.07	-3774.15	1670.82	418.038	879.196	3265.98	2572.85	-3774.59	-2564.77	-1399.27	-1864.54	-1741.85	-2543.78	1449.48	394.199	3611.72	2439.38	1878.96	563.195	849.804	1748.22	-60.8871	-1981.2	1018.28
Downregulated_In_EMT	1851.92	458.745	-442.868	921.437	2848.3	87.9807	2359.38	4297.27	3199.26	3444.04	4358.64	3486.19	1012.1	4205.36	3641.85	3583.15	2308.82	339.264	3928.62	3389.21	2110.29	1347.8	2183.17	990.948	-1776.91	-784.326	3800.93	215.914	-1061.92	1842.06	-2570.89	716.541	4121.78	3016.58	3924.75	2634.85	2715.27	3305.21	-563.626	1112.87	-238.97	-1241.18	-1693.74	-18.0275	1300.48	-2212.04	-646.25	1827.51	-679.497
Upregulated_In_Microacinar	-2963.67	-47.2921	-3164.81	-3926.87	-3440.82	-2348.6	-1376.81	3031.75	-2549.94	1870.82	2930.08	-1688.56	-2267.24	-1114.37	1396.6	-2900.16	-1607.04	-1946.41	-785.189	-745.738	-3261.35	-3067.74	1032.04	-2603.06	-2997.58	-1452.66	2242.89	1795.8	-275.007	-2908.95	-2081.57	-3271.24	1894.35	548.566	3544.56	-1.17564	1648.77	-239.419	-4047.63	-2693.34	-3059.93	-3315.85	-3232.1	-3509.94	-4313.78	-2424.42	-2392.96	-134.871	-1054.56
Downregulated_In_Microacinar	401.879	2183.58	3700.69	3310.06	572.173	1441.38	3013.12	-128.981	540.367	-456.733	-1390.46	2161.63	3201.82	-3168.8	207.71	4818.13	1438.1	1015.92	563.197	1034.11	435.751	1945.83	-1937.75	766.123	-2614.77	-1157.88	-4221.8	1095.45	-784.814	1548.9	2329.43	-2293.56	14.8719	745.695	-2857.34	-684.588	-2577.73	614.428	2547.7	-671.86	2474.63	2485.48	2450.62	1734.7	3415.59	1961.33	660.863	1471.34	-201.622
Upregulated_In_Papillary	-692.925	3631.81	160.474	3579.37	2869.35	227.893	3810.53	4120	2723.35	1062.32	1105.07	2070.27	4515.5	-34.1497	3051.82	4144.38	4302.45	-408.937	2792.64	-47.2488	-630.559	-1065.82	544.03	1489.67	-3166.71	-1580.53	-1471.11	3057.35	-586.922	451.103	2039.75	-429.04	2214.01	3914.21	-1730.86	-553.481	-1285.26	2202.57	419.838	-1733.64	-1162.13	1508.58	-258.651	1211.83	206.449	-1067.63	-631.808	-799.09	252.241
Upregulated_In_SolidNodular	-1214.95	2600.5	-2012.86	-191.926	191.068	-123.117	2056.35	4190.97	2297.2	3312.26	4613.81	2494.29	1127.22	3255.47	1450.45	-1751.85	1602.61	-1540.06	4233.38	2336.28	-53.5813	-222.19	1412.28	-524.1	-414.202	-1886.86	1740.06	18.8515	446.493	-844.534	-1541.6	-828.766	3958.74	336.85	3293.07	-729.064	1025.73	3864.86	812.311	-552.547	458.951	377.041	338.413	1273.19	-2559.91	-478.218	606.106	1337.44	-61.1456
Downregulated_In_SolidNodular	3109.46	-1377.33	3302.75	2395.13	1793.79	3727.75	1545.06	273.351	1886.86	1371.5	-828.893	1757.1	2947.45	-2771.95	-1324.28	4470.07	1201.38	2788.7	-1440.66	-1882.15	2782.53	1465.3	544.45	3597.38	3930.39	2856.78	-3567.54	-705.376	1275.66	2371.73	3431.45	2058.65	-3450.76	-2622.28	-1247.18	-586.63	-2611.13	-2885.75	2291.17	2864.8	3744.26	2346.76	2146.82	1771.26	4322.18	1870	412.421	1443.9	2374.82
Upregulated_in_Adenomyoepithelioma	1161.26	290.703	1182.73	703.481	3549.29	3368.75	725.332	-145.361	911.645	1227.18	-1424.23	2735.79	2876.94	-1704.12	382.828	1245.66	2526.06	1229.81	2613.21	802.438	1213.41	-105.686	2266.53	1776.66	1809.73	577.752	-1717.21	667.111	782.189	-422.908	132.856	3038.59	-417.212	717.814	321.008	-1289.33	78.263	-1378.44	2462.58	-1998.06	1116.71	2765.42	2200.13	2428.32	1056.85	2591.51	2301.37	2077.4	-530.258
Name	1291_2708_13528_854-1	GSM765659	GSM183679	GSM211525	1260-TM1	1291_2708_13582_1855-1	GSM69608	2527_6511_31082_925-1	2527_6511_31088_1308-1	2527_6511_31086_1183-1	2527_6511_31085_938-1	2527_6511_31083_927-1	1269_3864_20267_55-A	1291_2708_13478_384-1	GSM796750	GSM550938	GSM69609	GSM238342	2527_6511_31090_1309-1	1291_2708_13580_1807-2	1291_2708_13581_1809-5	GSM211520	E-TABM-684-raw-cel-1755557362	1291_2708_13545_1085-1	1291_2708_13504_339-2	GSM238340	GSM796739	GSM765664	GSM381104	GSM238348	GSM69606	1291_2708_13503_339-1	2527_6511_31080_482-1	GSM517884	GSM377895	1291_4082_21532_4032-1	GSM69621	2527_6511_31081_486-1	GSM403045	GSM238349	1269_3864_20303_280-A	GSM403051	GSM403040	GSM403046	1291_2708_13564_1445-1	GSM403041	GSM403048	GSM662236	GSM69601
Upregulated_In_Squamous	5261.85	5133.94	5081.64	5041.13	5010.11	4984.06	4974.96	4959.42	4947.56	4936.13	4924.9	4914.32	4908.33	4879.09	4857.62	4849.75	4832.65	4824.52	4815.06	4768.12	4746.85	4737.8	4703.15	4457.95	4457.24	4368.91	4343.4	4279.27	4258.85	4258.01	4194.89	4193.32	4155.93	4152.99	4053.78	4051.81	4028.3	4011.39	4001.51	3972.88	3968.7	3968.5	3966.83	3954.03	3946.05	3906.62	3895.96	3890.15	3880.79
Upregulated_In_EMT	846.262	1462.39	2923.85	1256.22	1340.12	3400.83	-937.846	-2251.63	1683.34	1325.97	-1095.88	1020.61	1730.45	-3801.5	-2819.73	1722.68	-95.915	852.35	-1414.51	-35.5765	2261.46	-869.255	-550.704	1646.81	2764.01	2013.07	-3774.15	1670.82	418.038	879.196	3265.98	2572.85	-3774.59	-2564.77	-1399.27	-1864.54	-1741.85	-2543.78	1449.48	394.199	3611.72	2439.38	1878.96	563.195	849.804	1748.22	-60.8871	-1981.2	1018.28
Upregulated_In_Microacinar	-2963.67	-47.2921	-3164.81	-3926.87	-3440.82	-2348.6	-1376.81	3031.75	-2549.94	1870.82	2930.08	-1688.56	-2267.24	-1114.37	1396.6	-2900.16	-1607.04	-1946.41	-785.189	-745.738	-3261.35	-3067.74	1032.04	-2603.06	-2997.58	-1452.66	2242.89	1795.8	-275.007	-2908.95	-2081.57	-3271.24	1894.35	548.566	3544.56	-1.17564	1648.77	-239.419	-4047.63	-2693.34	-3059.93	-3315.85	-3232.1	-3509.94	-4313.78	-2424.42	-2392.96	-134.871	-1054.56
Upregulated_In_Papillary	-692.925	3631.81	160.474	3579.37	2869.35	227.893	3810.53	4120	2723.35	1062.32	1105.07	2070.27	4515.5	-34.1497	3051.82	4144.38	4302.45	-408.937	2792.64	-47.2488	-630.559	-1065.82	544.03	1489.67	-3166.71	-1580.53	-1471.11	3057.35	-586.922	451.103	2039.75	-429.04	2214.01	3914.21	-1730.86	-553.481	-1285.26	2202.57	419.838	-1733.64	-1162.13	1508.58	-258.651	1211.83	206.449	-1067.63	-631.808	-799.09	252.241
Upregulated_In_SolidNodular	-1214.95	2600.5	-2012.86	-191.926	191.068	-123.117	2056.35	4190.97	2297.2	3312.26	4613.81	2494.29	1127.22	3255.47	1450.45	-1751.85	1602.61	-1540.06	4233.38	2336.28	-53.5813	-222.19	1412.28	-524.1	-414.202	-1886.86	1740.06	18.8515	446.493	-844.534	-1541.6	-828.766	3958.74	336.85	3293.07	-729.064	1025.73	3864.86	812.311	-552.547	458.951	377.041	338.413	1273.19	-2559.91	-478.218	606.106	1337.44	-61.1456
Upregulated_in_Adenomyoepithelioma	1161.26	290.703	1182.73	703.481	3549.29	3368.75	725.332	-145.361	911.645	1227.18	-1424.23	2735.79	2876.94	-1704.12	382.828	1245.66	2526.06	1229.81	2613.21	802.438	1213.41	-105.686	2266.53	1776.66	1809.73	577.752	-1717.21	667.111	782.189	-422.908	132.856	3038.59	-417.212	717.814	321.008	-1289.33	78.263	-1378.44	2462.58	-1998.06	1116.71	2765.42	2200.13	2428.32	1056.85	2591.51	2301.37	2077.4	-530.258
Max	5261.85	5133.94	5081.64	5041.13	5010.11	4984.06	4974.96	4959.42	4947.56	4936.13	4924.9	4914.32	4908.33	4879.09	4857.62	4849.75	4832.65	4824.52	4815.06	4768.12	4746.85	4737.8	4703.15	4457.95	4457.24	4368.91	4343.4	4279.27	4258.85	4258.01	4194.89	4193.32	4155.93	4152.99	4053.78	4051.81	4028.3	4011.39	4001.51	3972.88	3968.7	3968.5	3966.83	3954.03	3946.05	3906.62	3895.96	3890.15	3880.79
Upregulated_In_Squamous	1	1	1	1	1	1	1	1	1	1	1	1	1	1	1	1	1	1	1	1	1	1	1	1	1	1	1	1	1	1	1	1	1	1	1	1	1	1	1	1	1	1	1	1	1	1	1	1	1
Upregulated_In_EMT	0	0	0	0	0	0	0	0	0	0	0	0	0	0	0	0	0	0	0	0	0	0	0	0	0	0	0	0	0	0	0	0	0	0	0	0	0	0	0	0	0	0	0	0	0	0	0	0	0
Upregulated_In_Microacinar	0	0	0	0	0	0	0	0	0	0	0	0	0	0	0	0	0	0	0	0	0	0	0	0	0	0	0	0	0	0	0	0	0	0	0	0	0	0	0	0	0	0	0	0	0	0	0	0	0
Upregulated_In_Papillary	0	0	0	0	0	0	0	0	0	0	0	0	0	0	0	0	0	0	0	0	0	0	0	0	0	0	0	0	0	0	0	0	0	0	0	0	0	0	0	0	0	0	0	0	0	0	0	0	0
Upregulated_In_SolidNodular	0	0	0	0	0	0	0	0	0	0	0	0	0	0	0	0	0	0	0	0	0	0	0	0	0	0	0	0	0	0	0	0	0	0	0	0	0	0	0	0	0	0	0	0	0	0	0	0	0
Upregulated_in_Adenomyoepithelioma	0	0	0	0	0	0	0	0	0	0	0	0	0	0	0	0	0	0	0	0	0	0	0	0	0	0	0	0	0	0	0	0	0	0	0	0	0	0	0	0	0	0	0	0	0	0	0	0	0
[truncated: 1,123 more columns]

## Sheet: Pfefferle et al Genome Bio. Dat
Name		MIXED_Brg1het_T372_BULTMAN	BALBc_p18null_133657	FVB_DMBA_9_Squa_Rep_GLAZER	FVB_DMBA_9_Squa_GLAZER	MIXED_Brg1het_T2023_BULTMAN	BALB/c_p53null_9362-2_transplant_135908	MMTV-Cre_R26-Pik3caH107R_7286A_5L-Egan	PIK3CA _Egan_3093	MIXED_Brg1het_T221_BULTMAN	PIK3CA _Egan_7048A	MMTV_LPA2-T5_GMills	Mixed_Rb_2.Oct22.07_UHNC	MMTV_LPA3-T2_Mills	FVB_MMTV_Aib1_T36_MBROWN	MIXED_Brg1het_T160_BULTMAN	FVB_MMTV_PyMT_91_SIMIN	MIXED_Wap_Cre_ETV6_CR90.1_ORKIN	Balbc_p53null_transplant_T1-355-3_JIH	FVB_DMBA_6_Squa_GLAZER	FVB_DMBA_8_Squa_GLAZER	MMTV-Cre_R26-Pik3caH107R_7281A_2R-Egan	MIXED_Brg1het_T135_BULTMAN	FVB_DMBA_1_Adeno_Rep_GLAZER	MIXED_Brg1het_T2134_BULTMAN	FVB_DMBA_2_Adeno_GLAZER	FVB_MMTV_Wnt1_iFGFR1_4004_3L_ROSEN	FVB_MMTV_Wnt1_CA03_587A_CHURCHILL	FVB_MMTV_Aib1_J59_MBROWN	C57Bl6_MMTV_Cre_Brca1CoCo_p53het_100a_FURTH	MMTV_ATX-T5_Mills	FVB_MMTV_Wnt1_iFGFR1_2549_4L_ROSEN	MIXED_Brg1het_T55_BULTMAN	Balbc_p53null_transplant_2393R_JIH	B6D2F1_Wap_T121_150_SIMIN	MIXED_Wap_Cre_ETV6_D279T1_ORKIN	FVB_MMTV_Wnt1_531_USARY	FVB_MMTV_Wnt1_22T.8T_COWIN	STAT1-/-_Schreiber_TAC59	FVB_MMTV_Wnt1_2406.4R_Rosen	STAT1-/-_Schreiber_4524	Balbc_p53null_transplant_2249L_JIH	FVB_MMTV_Wnt1_CA04_676A_CHURCHILL	Balbc_p53null_336-T2_transplant_JIH	FVB_MMTV_Wnt1_CA04_683A_CHURCHILL	FVB_MMTV_Wnt1_2494.2L_Rosen	FVB_MMTV_Wnt1_3065_Rosen	BALBc_p53null_spontaneous_4702L_MEDINA	FVB_MMTV_Wnt1_iR2_5106_3L_Rosen
Upregulated_In_Squamous		5343.97	5196.05	5158.15	5154.49	4875.35	4798.02	4703.2	4647.54	4628.5	4492.48	4324.58	4294.47	4073.15	4046.21	3975.62	3971.75	3953.87	3898.3	3879.46	3822.24	3818.09	3815.46	3692.14	3683.41	3649.15	3534.81	3520.23	3423.95	3269.26	3210.12	3066.15	3057.95	2768.38	2743.39	2641.85	2631.16	2606.87	2553.2	2523.55	2382.48	2339.01	2324.69	2304.57	2272.74	2267.13	2260.73	2197.08	2151.28
Upregulated_In_EMT		984.457	-999.061	-139.138	-696.142	-831.249	-1360.36	1615.38	1516.13	2040.22	884.364	1162.52	2870.11	-2500.52	383.826	-3057.21	-2047.67	-3398.49	-1325.84	3516.66	1578.84	3100.22	2340.42	40.9359	-3118.68	-878.155	-2891.42	581.319	-123.606	405.599	2787.74	-2639.18	-2207.81	922.688	-3430.78	-2918.68	-1040.21	1444.15	1703.86	-749.867	64.0324	-219.066	-36.2239	-1961.13	402.73	-1491.2	-1419.47	-2066.72	-2108.11
Downregulated_In_EMT		2859.96	4035.18	2252.56	1933.99	2660.05	1279.79	648.563	369.691	1383.82	3187.65	926.59	2797.75	2889	2988.85	3224.73	2077.29	2248.86	1700.84	-2167.01	-972.892	-1340.83	2876.38	-269.862	2751.57	824.466	2609.57	1965.14	2479.41	-344.73	1382.52	2690.85	2548.28	249.11	2508.65	3764.05	2279.25	1894.49	1223.86	2011.31	1577.31	1303.42	1119.3	-884.287	1377.63	1161.96	2487.12	1917.81	3618.38
Upregulated_In_Microacinar		-1269.39	-1386.32	-702.239	26.4908	-1889.69	-2667.98	-2890.94	-3212.45	-1633.03	-2868.03	-1170.9	-582.472	1090.92	842.796	3667.97	2010.85	1049.83	-895.759	-1527.46	-3121.72	-3927.67	-2275.1	-767.951	-266.746	1286.03	2558.47	-481.215	2467.07	-2314.68	-2085.07	2678.69	1319.46	-2631.01	1733.16	-269.157	-1885.45	-933.241	-3838.29	105.979	-4034.3	-647.522	-1606.76	-3482.88	-1372.87	-568.239	-1014.97	-2049.38	1729.5
Downregulated_In_Microacinar		-343.856	343.999	-278.875	44.1904	-1601.51	1688.8	3139.7	3274.59	3395.14	4610.06	1034.09	3447.72	-2919.29	1414.53	-4276.61	-2428.81	-1826.01	-1361.95	2196.25	1320.89	5086.77	1199.55	893.248	1239.85	-1305.37	-3874.61	1103.32	715.67	-1684.93	2698.29	-5055.35	-916.352	1853.71	-3417.35	1776.17	1867.88	438.536	2679.8	1681.62	1920.25	-1364.78	1860.71	-2513	1729.88	1430.08	1540.28	-1488.35	116.721
Upregulated_In_Papillary		381.725	-406.788	3574.66	3557.69	-2357.76	-1849.42	431.268	-176	1190.92	2989.78	1363.19	-147.757	-1109.16	462.242	-3186.78	-260.807	-2269.92	-994.535	1992.36	1697.24	1854.09	-290.08	903.798	-716.044	2277.49	-1979.52	2395.59	-1119.46	-2456.08	1703.82	-830.576	-1524.88	-339.567	-2411.06	1858.28	1940.67	1179.41	-2242.43	1172.52	-2654.01	1978.55	1511.76	-4279.25	2173.21	1496.71	727.943	1051.95	937.632
Upregulated_In_SolidNodular		-148.35	3119.78	2559.95	747.206	236.213	848.392	2397.4	202.97	-1158.86	4016.03	-1183.69	-1860.45	-982.518	675.369	1176.29	-536.514	-398.613	-474.2	-1436.71	-1161.71	-223.243	2098.64	1521.33	-1500.73	409.599	-1631.78	176.036	64.4696	1287.07	-2007.76	370.956	403.409	-851.709	-483.87	2234.32	558.652	-1490.94	428.604	584.821	-332.44	-844.205	1665.36	1826.25	1700.11	2004.65	1624.79	1461.9	1455.6
Downregulated_In_SolidNodular		612.855	-606.106	1229.38	1878.31	943.173	2250.8	3640.23	2694.75	2553.67	2880.35	1619.16	858.277	-3852.79	-738.977	-3364.09	-2749.94	-927.202	1713.98	3050.04	607.903	3342.01	2272.81	990.282	-2312.69	-2476.27	-1813.04	1365.63	-1430.59	2001.33	2565.14	-2726.56	-2011.14	1899.97	-3321.49	-2051.34	1760.7	2187.25	2217.81	917.913	905.182	1421.23	2327.66	334.373	1395.2	1584.19	1449.84	-1265.2	1316.17
Upregulated_in_Adenomyoepithelioma		-165.638	-1164.28	3160.77	935.415	767.338	1248.23	1907.18	2660.29	3065.11	2249.18	1908.72	1778.67	-2071.97	1486.68	-2555.41	-303.26	-1408.49	1573.28	2313.05	-177.073	2696.96	2981.7	383.456	-1578.06	983.843	-2947.42	982.084	47.7226	1039.19	2939.29	-1420.01	-463.061	-1082.37	-1086.11	-287.901	-888.543	-278.53	-511.124	-673.778	-1426.73	-704.385	-114.816	-1556.6	1450.87	550.457	-903.209	-2171.2	582.466
Name		MIXED_Brg1het_T372_BULTMAN	BALBc_p18null_133657	FVB_DMBA_9_Squa_Rep_GLAZER	FVB_DMBA_9_Squa_GLAZER	MIXED_Brg1het_T2023_BULTMAN	BALB/c_p53null_9362-2_transplant_135908	MMTV-Cre_R26-Pik3caH107R_7286A_5L-Egan	PIK3CA _Egan_3093	MIXED_Brg1het_T221_BULTMAN	PIK3CA _Egan_7048A	MMTV_LPA2-T5_GMills	Mixed_Rb_2.Oct22.07_UHNC	MMTV_LPA3-T2_Mills	FVB_MMTV_Aib1_T36_MBROWN	MIXED_Brg1het_T160_BULTMAN	FVB_MMTV_PyMT_91_SIMIN	MIXED_Wap_Cre_ETV6_CR90.1_ORKIN	Balbc_p53null_transplant_T1-355-3_JIH	FVB_DMBA_6_Squa_GLAZER	FVB_DMBA_8_Squa_GLAZER	MMTV-Cre_R26-Pik3caH107R_7281A_2R-Egan	MIXED_Brg1het_T135_BULTMAN	FVB_DMBA_1_Adeno_Rep_GLAZER	MIXED_Brg1het_T2134_BULTMAN	FVB_DMBA_2_Adeno_GLAZER	FVB_MMTV_Wnt1_iFGFR1_4004_3L_ROSEN	FVB_MMTV_Wnt1_CA03_587A_CHURCHILL	FVB_MMTV_Aib1_J59_MBROWN	C57Bl6_MMTV_Cre_Brca1CoCo_p53het_100a_FURTH	MMTV_ATX-T5_Mills	FVB_MMTV_Wnt1_iFGFR1_2549_4L_ROSEN	MIXED_Brg1het_T55_BULTMAN	Balbc_p53null_transplant_2393R_JIH	B6D2F1_Wap_T121_150_SIMIN	MIXED_Wap_Cre_ETV6_D279T1_ORKIN	FVB_MMTV_Wnt1_531_USARY	FVB_MMTV_Wnt1_22T.8T_COWIN	STAT1-/-_Schreiber_TAC59	FVB_MMTV_Wnt1_2406.4R_Rosen	STAT1-/-_Schreiber_4524	Balbc_p53null_transplant_2249L_JIH	FVB_MMTV_Wnt1_CA04_676A_CHURCHILL	Balbc_p53null_336-T2_transplant_JIH	FVB_MMTV_Wnt1_CA04_683A_CHURCHILL	FVB_MMTV_Wnt1_2494.2L_Rosen	FVB_MMTV_Wnt1_3065_Rosen	BALBc_p53null_spontaneous_4702L_MEDINA	FVB_MMTV_Wnt1_iR2_5106_3L_Rosen
Upregulated_In_Squamous		5343.97	5196.05	5158.15	5154.49	4875.35	4798.02	4703.2	4647.54	4628.5	4492.48	4324.58	4294.47	4073.15	4046.21	3975.62	3971.75	3953.87	3898.3	3879.46	3822.24	3818.09	3815.46	3692.14	3683.41	3649.15	3534.81	3520.23	3423.95	3269.26	3210.12	3066.15	3057.95	2768.38	2743.39	2641.85	2631.16	2606.87	2553.2	2523.55	2382.48	2339.01	2324.69	2304.57	2272.74	2267.13	2260.73	2197.08	2151.28
Upregulated_In_EMT		984.457	-999.061	-139.138	-696.142	-831.249	-1360.36	1615.38	1516.13	2040.22	884.364	1162.52	2870.11	-2500.52	383.826	-3057.21	-2047.67	-3398.49	-1325.84	3516.66	1578.84	3100.22	2340.42	40.9359	-3118.68	-878.155	-2891.42	581.319	-123.606	405.599	2787.74	-2639.18	-2207.81	922.688	-3430.78	-2918.68	-1040.21	1444.15	1703.86	-749.867	64.0324	-219.066	-36.2239	-1961.13	402.73	-1491.2	-1419.47	-2066.72	-2108.11
Upregulated_In_Microacinar		-1269.39	-1386.32	-702.239	26.4908	-1889.69	-2667.98	-2890.94	-3212.45	-1633.03	-2868.03	-1170.9	-582.472	1090.92	842.796	3667.97	2010.85	1049.83	-895.759	-1527.46	-3121.72	-3927.67	-2275.1	-767.951	-266.746	1286.03	2558.47	-481.215	2467.07	-2314.68	-2085.07	2678.69	1319.46	-2631.01	1733.16	-269.157	-1885.45	-933.241	-3838.29	105.979	-4034.3	-647.522	-1606.76	-3482.88	-1372.87	-568.239	-1014.97	-2049.38	1729.5
Upregulated_In_Papillary		381.725	-406.788	3574.66	3557.69	-2357.76	-1849.42	431.268	-176	1190.92	2989.78	1363.19	-147.757	-1109.16	462.242	-3186.78	-260.807	-2269.92	-994.535	1992.36	1697.24	1854.09	-290.08	903.798	-716.044	2277.49	-1979.52	2395.59	-1119.46	-2456.08	1703.82	-830.576	-1524.88	-339.567	-2411.06	1858.28	1940.67	1179.41	-2242.43	1172.52	-2654.01	1978.55	1511.76	-4279.25	2173.21	1496.71	727.943	1051.95	937.632
Upregulated_In_SolidNodular		-148.35	3119.78	2559.95	747.206	236.213	848.392	2397.4	202.97	-1158.86	4016.03	-1183.69	-1860.45	-982.518	675.369	1176.29	-536.514	-398.613	-474.2	-1436.71	-1161.71	-223.243	2098.64	1521.33	-1500.73	409.599	-1631.78	176.036	64.4696	1287.07	-2007.76	370.956	403.409	-851.709	-483.87	2234.32	558.652	-1490.94	428.604	584.821	-332.44	-844.205	1665.36	1826.25	1700.11	2004.65	1624.79	1461.9	1455.6
Upregulated_in_Adenomyoepithelioma		-165.638	-1164.28	3160.77	935.415	767.338	1248.23	1907.18	2660.29	3065.11	2249.18	1908.72	1778.67	-2071.97	1486.68	-2555.41	-303.26	-1408.49	1573.28	2313.05	-177.073	2696.96	2981.7	383.456	-1578.06	983.843	-2947.42	982.084	47.7226	1039.19	2939.29	-1420.01	-463.061	-1082.37	-1086.11	-287.901	-888.543	-278.53	-511.124	-673.778	-1426.73	-704.385	-114.816	-1556.6	1450.87	550.457	-903.209	-2171.2	582.466
Max		5343.97	5196.05	5158.15	5154.49	4875.35	4798.02	4703.2	4647.54	4628.5	4492.48	4324.58	4294.47	4073.15	4046.21	3975.62	3971.75	3953.87	3898.3	3879.46	3822.24	3818.09	3815.46	3692.14	3683.41	3649.15	3534.81	3520.23	3423.95	3269.26	3210.12	3066.15	3057.95	2768.38	2743.39	2641.85	2631.16	2606.87	2553.2	2523.55	2382.48	2339.01	2324.69	2304.57	2272.74	2267.13	2260.73	2197.08	2151.28
Upregulated_In_Squamous		1	1	1	1	1	1	1	1	1	1	1	1	1	1	1	1	1	1	1	1	1	1	1	1	1	1	1	1	1	1	1	1	1	1	1	1	1	1	1	1	1	1	1	1	1	1	1	1
Upregulated_In_EMT		0	0	0	0	0	0	0	0	0	0	0	0	0	0	0	0	0	0	0	0	0	0	0	0	0	0	0	0	0	0	0	0	0	0	0	0	0	0	0	0	0	0	0	0	0	0	0	0
Upregulated_In_Microacinar		0	0	0	0	0	0	0	0	0	0	0	0	0	0	0	0	0	0	0	0	0	0	0	0	0	0	0	0	0	0	0	0	0	0	0	0	0	0	0	0	0	0	0	0	0	0	0	0
Upregulated_In_Papillary		0	0	0	0	0	0	0	0	0	0	0	0	0	0	0	0	0	0	0	0	0	0	0	0	0	0	0	0	0	0	0	0	0	0	0	0	0	0	0	0	0	0	0	0	0	0	0	0
Upregulated_In_SolidNodular		0	0	0	0	0	0	0	0	0	0	0	0	0	0	0	0	0	0	0	0	0	0	0	0	0	0	0	0	0	0	0	0	0	0	0	0	0	0	0	0	0	0	0	0	0	0	0	0
Upregulated_in_Adenomyoepithelioma		0	0	0	0	0	0	0	0	0	0	0	0	0	0	0	0	0	0	0	0	0	0	0	0	0	0	0	0	0	0	0	0	0	0	0	0	0	0	0	0	0	0	0	0	0	0	0	0
[truncated: 337 more columns]
