# Supplementary material for: Histological subtypes of mouse mammary tumors reveal conserved relationships to human cancers
Source: PLoS Genet. 2018 Jan 18;14(1):e1007135. doi: 10.1371/journal.pgen.1007135 (PMC5773092; doi:10.1371/journal.pgen.1007135)
Supplement: S30 File — Table showing all statistical details for gene set enrichment analysis results related to Fig 3 and Fig 4. (XLSX) [file pgen.1007135.s048.xlsx]

## Sheet: GSEA_RESULTS
Comparison	Signature	Source	NES	Nominal P-value	FDR q-value
EMT vs All other mouse mammary tumors	LIM_Mammary_Stem_Cell_UP	mSigDB-C2	1.94373	0.00806452	0.027223
Squamous vs Microacinar, Papillary, Solid mouse mammary tumors	LIM_Mammary_Stem_Cell_UP	mSigDB-C2	1.93926	0.00598802	0.191923
Adenomyoepithelial vs All other mouse mammary tumors	LIM_Mammary_Stem_Cell_UP	mSigDB-C2	2.15376	0	0.013506
Microacinar vs All other mouse mammary tumors	LIM_MAMMARY_LUMINAL_PROGENITOR_UP	mSigDB-C2	1.71444	0.0290698	0.441605
Papillary vs All other mouse mammary tumors	LIM_MAMMARY_LUMINAL_PROGENITOR_UP	mSigDB-C2	1.85112	0.01341	0.297688
Microacinar vs All other mouse mammary tumors	LIM_MAMMARY_LUMINAL_MATURE_UP	mSigDB-C2	1.63855	0.0278884	0.501454
Squamous vs All other mouse mammary tumors	HUPER_BREAST_BASAL_VS_LUMINAL_UP	mSigDB-C2	2.09	0.002	0.04
EMT vs Microacinar, Papillary, Solid mouse mammary tumors	HUPER_BREAST_BASAL_VS_LUMINAL_UP	mSigDB-C2	1.7	0.028	0.091
Adenomyoepithelial vs Solid and Microacinar mouse mammary tumors	HUPER_BREAST_BASAL_VS_LUMINAL_UP	mSigDB-C2	2.01	0.0002	0.024
EMT vs All other mouse mammary tumors	Prat_Perou_BCR_2010_Up_In_Claudin_Low_Top250Genes	Pubmed ID- 20813035	2.12067	0	0.000436042
Squamous vs All other mouse mammary tumors	Prat_Perou_BCR_2010_Up_In_Basal_Top100Genes	Pubmed ID- 20813035	1.75406	0.00801603	0.0753085
Microacinar vs All other mouse mammary tumors	Prat_Perou_BCR_2010_Up_In_Luminal_Top250Genes	Pubmed ID- 20813035	1.88537	0.00198413	0.0146356
Solid vs All other mouse mammary tumors (no microacinar)	Prat_Perou_BCR_2010_Up_In_Luminal_Top250Genes	Pubmed ID- 20813035	1.5199	0.027668	0.146709
EMT vs All other mouse mammary tumors	Hallmark_Angiogenesis	mSigDB-Hallmark	1.98007	0.00198413	0.0104423
Microacinar vs All other mouse mammary tumors	VANTVEER_BREAST_CANCER_METASTASIS_UP (Breast Metastasis Up 1)	mSigDB-C2	1.53	0.034	0.687
Squamous vs All other mouse mammary tumors	KRAS.BREAST_UP.V1_UP	mSigDB-C6	2.02398	0	0.00526151
EMT vs Microacinar, Papillary, Solid mouse mammary tumors	KRAS.BREAST_UP.V1_UP	mSigDB-C6	1.61437	0.0176125	0.0682102
Squamous vs All other mouse mammary tumors	BRCA1_DN.V1_UP	mSigDB-C6	1.71947	0.0188285	0.0454972
Squamous vs All other mouse mammary tumors	KEGG_HEDGEHOG_SIGNALING_PATHWAY	mSigDB-C2	1.64387	0.0164271	0.405422
Squamous vs All other mouse mammary tumors	KEGG_WNT_SIGNALING_PATHWAY	mSigDB-C2	1.79402	0.00204918	0.255205
Microacinar vs All other mouse mammary tumors	LANDIS_ERBB2_BREAST_TUMORS_324_UP	mSigDB-C2	2.21445	0	0.0143363
Solid vs All other mouse mammary tumors	LANDIS_ERBB2_BREAST_TUMORS_324_UP	mSigDB-C2	2.02474	0.00192678	0.180608
Solid vs All other mouse mammary tumors	CREIGHTON_AKT1_SIGNALING_VIA_MTOR_UP	mSigDB-C2	2.05599	0	0.207017
Microacinar vs EMT, Squamous, and Adenomyoepithelial	CREIGHTON_AKT1_SIGNALING_VIA_MTOR_UP	mSigDB-C2	1.68659	0.0241449	0.54337
Squamous vs All other mouse mammary tumors	PEREZ_TP63_TARGETS	mSigDB-C2	1.63475	0.00816326	0.399792
Squamous vs All other mouse mammary tumors	V$GATA_Q6	mSigDB-C3	1.86688	0	0.418654
EMT vs All other mouse mammary tumors	CORDENONSI_YAP_CONSERVED_SIGNATURE	mSigDB-C6	1.75315	0.00764818	0.0333291
EMT vs All other mouse mammary tumors	V$ETS1_B	mSigDB-C3	1.89513	0	0.180922
EMT vs All other mouse mammary tumors	AIGNER_ZEB1_TARGETS	mSigDB-C2	-2.13498	0	0.0087479
Microacinar vs All other mouse mammary tumors	VANTVEER_BREAST_CANCER_ESR1_UP	mSigDB-C2	2.13599	0	0.0192002
Solid vs All other mouse mammary tumors (no microacinar)	VANTVEER_BREAST_CANCER_ESR1_UP	mSigDB-C2	1.81042	0.00201207	0.690784
Adenomyoepithelial vs All other mouse mammary tumors	AFFAR_YY1_TARGETS_UP	mSigDB-C2	1.86579	0	0.124504
Squamous vs All other mouse mammary tumors	AFFAR_YY1_TARGETS_UP	mSigDB-C2	1.42	0.048	0.545
EMT vs All other mouse mammary tumors	ATACCTC,MIR-202	mSigDB-C3	1.87914	0	0.124424
EMT vs All other mouse mammary tumors	ACTGCAG,MIR-17-3P	mSigDB-C3	1.59465	0.0236052	0.387174
Microacinar vs All other mouse mammary tumors	TCTAGAG,MIR-517	mSigDB-C3	-1.65022	0.0135922	0.424745
Papillary vs All other mouse mammary tumors	GTACAGG,MIR-486	mSigDB-C3	1.6324	0.0145228	0.437379
Papillary vs All other mouse mammary tumors	GGGACCA,MIR-133A,MIR-133B	mSigDB-C3	-1.57948	0.0178571	1
